# Supplementary material for: Compound-Resolved VOC Dynamics in a Full-Scale Medium-Density Fibreboard Dryer: Process–State Screening Across Wood Furnish, Amino Resin Dosing, and Thermal Operating Variables
Source: Polymers (Basel). 2026 May 18;18(10):1230. doi: 10.3390/polym18101230 (PMC13210732; doi:10.3390/polym18101230)
Supplement: Supplementary file 1 [file polymers-18-01230-s001.zip]

Archive with 1 entries (1 files):
- polymers-4285972-supplementary.pdf
